# Supplementary material for: Genome-Wide Discovery of Small RNAs in Mycobacterium tuberculosis
Source: PLoS One. 2012 Dec 19;7(12):e51950. doi: 10.1371/journal.pone.0051950 (PMC3526491; doi:10.1371/journal.pone.0051950)
Supplement: Table S4 — List of oligonucleotides used in the Northern blot. * Oligo: 32P-labelled oligonucleotides used as probes in the Northern blot assays; FWD or REV: primers used to amplify the genomic regions to be used as templates in the in vitro transcription of the riboprobes. (XLSX) [file pone.0051950.s010.xlsx]

## Sheet: M&M_Suppl3
Oligonucleotide	Sequence (5'-3')
candidate_106 Oligo	AAA GCC CCC GCA CGC CGC GCG TGT CGG GGG CTT T
candidate_1080 Fwd	CTA ATA CGA CTC ACT ATA GGG GGA GGG GTT ACT GCA GCA A
candidate_1080 Rev	TGT GGT CAC TAA CTC AAG TTA GGA TCG
candidate_1096 Oligo	CGA GCC GTC ACC GTT GTG CAT CGA AAG AGG TCT GAT C
candidate_1137 Fwd	CTA ATA CGA CTC ACT ATA GGG AGG GCG GTG ACC GCG G
candidate_1137 Rev	GCG GCG ACC GCG GCA TAT T
candidate_1149 Oligo	AAG ACG GCG ACG ACA TCT GCC CAG CGG TTG CCG TCT
candidate_1359 Oligo	GTC CCT GTC CGA AGA CAC GAA CCT GGC GTT GG
candidate_1414 Oligo	GGC AGA CGC GCG CAG CCC GAC ACG ACT ACG CGC AAA ACA TCA GTC A
candidate_1502 Fwd	CTA ATA CGA CTC ACT ATA GGG GGT GGA CAA GAA AAA ACC CTC GC
candidate_1502 Rev	CGA GCA CCA ACG CGA CC
candidate_1542 Fwd	CTA ATA CGA CTC ACT ATA GGG GAC GGG GTG GGA GCG
candidate_1542 Rev	CAA CCT TTA ACG ACT CAC GCT CGC
candidate_1556 Fwd	CTA ATA CGA CTC ACT ATA GGG AAA GTC GGC GCG TTG TTC C
candidate_1556 Rev	GAT GGC CTC AAT CCC TTC CGC
candidate_1565 Fwd	CTA ATA CGA CTC ACT ATA GGG CCG CGC CCT CGC G
candidate_1565 Rev	GGC AAT CGG CTA ACC CCT G
candidate_161 Fwd	GGA CGC GTG GCG ACA AC
candidate_161 Rev	CTA ATA CGA CTC ACT ATA GGG GGA CCC CTC TCG TCA ACA TC
candidate_193 Fwd	CAA ACT CGC AAC CAC ATC CGT TC
candidate_193 Rev	CTA ATA CGA CTC ACT ATA GGG GTT CTG GTG GGG GGT GTG
candidate_224 Fwd	CGG CAT CTC TGT ACT CCT GTG
candidate_224 Rev	CTA ATA CGA CTC ACT ATA GGG CGA CAC GTA CGG TTG TCC G
candidate_488 Fwd	TGA GCT GAA CGA CTA GAG GAT TGG
candidate_488 Rev	CTA ATA CGA CTC ACT ATA GGG CGA CAG GAA GAG GGT ATG TGA TG
candidate_498 Fwd	GGT CAT CGG ACT TCC ATC AAA CTC
candidate_498 Rev	CTA ATA CGA CTC ACT ATA GGG GCG CGA CCC CAA TAG C
candidate_76 oligo	CCG TCG GCA GTA TCG GTA ATT CGG CGA CAG CGT TCG CCT AT
candidate_54 oligo	CTG CGC CAC GAC ATC CTC AAT G
candidate_135 oligo	GAC GGTGTT CGG CCC GAT C
candidate_149 oligo	CGC CGT TGT AGT CCG ATA CAG CA
candidate_189 oligo	GCA GAT GCT GCG ATT GCT GGA C
candidate_294 oligo	ACA CAG CCC AGC AGG AAA GGC CTT
candidate_540 oligo	GAT CGA AAC CCG GAC CAT CAA AGG
candidate_1029 oligo	CGC TAC TACCGG CGG CAA GAA GAT T
