# Supplementary material for: Genome-Wide Discovery of Small RNAs in Mycobacterium tuberculosis
Source: PLoS One. 2012 Dec 19;7(12):e51950. doi: 10.1371/journal.pone.0051950 (PMC3526491; doi:10.1371/journal.pone.0051950)
Supplement: Table S6 — Contingency table for evaluating functional enrichment of antisense-regulated genes. a = number of AS-regulated genes annotated with term j; b = number of AS-regulated genes not annotated with term j. The quantities c, and d are similarly defined for the remaining genes not overlapped by AS sRNAs. N is the total number of M. tuberculosis genes for which annotation is available. (XLSX) [file pone.0051950.s012.xlsx]

## Sheet: Foglio1
Term j	(+)	(-)	Total
AS-regulated genes	a	b	a+b
Remaining genes	c	d	c+d
Total	a+c	b+d	N
